# Supplementary material for: Modulation of circadian clock by crude drug extracts used in Japanese Kampo medicine
Source: Sci Rep. 2021 Oct 26;11:21038. doi: 10.1038/s41598-021-00499-w (PMC8548592; doi:10.1038/s41598-021-00499-w)
Supplement: Supplementary file 1 — Supplementary Information 1. [file 41598_2021_499_MOESM1_ESM.xlsx]

## Sheet: Sheet1
KAMPO NAME	CAS-NO.	INGREDIENT NAME	CHEMICAL STRUCTURE	SUGGESTED TARGET	REFERENCE
Artemisiae Capillaris Flos	495-74-9	Capillin	C12H8O	Mitochondrial pathway	1
	56365-38-9	Capillarisin	C16H12O7	MAPK /NF-κB signaling pathway	2
				Nrf2/HO-1 signaling	3
	120-08-1	Scoparone	C11H10O4	TLR4/NF-κB signaling pathway	4
Polygalae Radix	20183-47-5	Tenuifolin	C36H56O12	NF-κB pathway	5
	90-50-6	3,4,5-Trimethoxycinnamic acid	C12H14O5	GABAaergic systems	6
	559-70-6	Beta-Amyrin	C30H50O	Cannabinoid receptors	7
Puerariae Radix	3681-99-0	Puerarin	C21H20O9	Nrf2/HO‑1 signaling pathway	8
				TGF-β1/Smad2 pathway	9
				AMPK-mTOR-ULK1 signaling pathway	10
	486-66-8	Daidzein	C15H10O4	the mitochondrial monoamine oxidase-aldehyde dehydrogenase pathway	11
				NF-κB pathway	12
				STAT3 signaling	13
	529-59-9	Genistin	C21H20O10	P2X7/NF-κB pathway	14
				cAMP-dependent protein kinase pathway	15
Platycodi Radix	68051-23-0	Platyconic Acid A	C57H90O29	SMAD and PPAR signaling pathway	16
	58479-68-8	Platycodin D	C57H92O28	Hsp90/Cdc37 complex and mTOR signaling	17
				AKT signaling	18
				AMP-activated protein kinase	19
				NF-κB pathway	20
	481-18-5	Spinasterol	C29H48O	COX /transient receptor potential vanilloid 1	21
Chrysanthemi Flos	491-70-3	Luteolin	C15H10O6	MEK-ERK and PI3K-Akt pathway	22,23
				Akt–GSK-3b–Cyclin D1 pathway	24
				p53 protein	25
	520-36-5	Apigenin	C15H10O5	PI3K/Akt pathway	26
				mTOR/AMPK/ULK1 pathway	27
				JAK2/STAT3 pathway	28
	491-71-4	Chrysoeriol	C16H12O6	PI3K/Akt pathway	29
				MAPK/ERK signalling pathway	30
				NF-κB and STAT3 pathway	31
	520-34-3	Diosmetin	C16H12O6	PI3K/Akt/GSK-3β/Nrf2 pathway	32
Schizonepetae Spica	491-70-3	Luteolin	C15H10O6	MEK-ERK and PI3K-Akt pathway	22,23
				Akt–GSK-3b–Cyclin D1 pathway	24
				p53 protein	25
	520-36-5	Apigenin	C15H10O5	PI3K/Akt pathway	26
				mTOR/AMPK/ULK1 pathway	27
				JAK2/STAT3 pathway	28
	,5373-11-5	Luteoloside	C21H20O11	PPARγ/Nrf2/NF-κB signaling pathway	33
				ROS-mediated AKT/mTOR/p70S6K signalling pathway	34
				MAPK and mTOR signaling pathway	35
	520-34-3	Diosmetin	C16H12O6	PI3K/Akt/GSK-3β/Nrf2 pathway	32
Paeoniae Radix Rubra	23180-57-6	Paeoniflorin	C23H28O11	LKB1/AMPK and AKT Pathways	36
				Akt/GSK-3β pathway	37,38
				SOCS2/IRS-1 pathway	38
				IRAK1/NF-κB signaling pathway	39
				p38/MAPK pathway	40
				Ca 2+/CaMKII/CREB signaling pathway	41
				RAGE/mTOR/autophagy pathway	42
				Akt/NF-κB signaling	43
	39011-90-0	Albiflorin	C23H28O11	LOX-1/NF-κB pathway	44
				AMPK and PI3K/AKT pathway	45
				Monoamine transporters	46
Perillae Herba	20283-92-5	Rosmarinic Acid	C18H16O8	Viral epsilon RNA-polymerase	47
Caryophylli Flos	6753-98-6	Humulene	C15H24	Akt signaling	48
				NF-kB and the AP-1	49
Uncariae Uncis cum Ramulus	154-23-4	(+)-Catechin	C15H14O6	Melatonin receptors	50
	76-66-4	Rhynchophylline	C22H28N2O4	BDNF/NF-κB pathway	51
				PI3K/Akt/GSK3β/MEF2D signaling pathway	52
				MAPK/NF-кB signaling	53
	6859-01-4	Isorhynchophylline	C22H28N2O4	Nrf2/MAPK pathway	54
				PI3K/Akt/GSK-3β signaling pathway	55
Lonicerae Folium cum Caulis	25694-72-8	Lonicerin	C27H30O15	NF-κB signaling pathway	56
Alpiniae Officinari Rhizoma	480-19-3	Isorhamnetin	C16H12O7	PI3K-AKT pathway	57
				P38/PPAR-α pathway	58
				TGF-β/Smad signaling	59
				TGF- β1/Smad3 and TGF- β 1/p38 MAPK pathway	60
				NF-κB,TLR4 pathway	61
				MEK1/PI3K	62
	548-83-4	Galangin	C15H10O5	PPAR-γ signaling pathway	63
				Protein kinase-dependent NF-κB phosphorylation	64
				MEK1/2-ERK1/2 and PI3K-AKT pathway	65
				NF-κ B, PI3K/AKT and NLRP3 pathway	66,67
	491-54-3	Kaempferide	C16H12O6	PI3K/Akt/GSK-3 β pathway	68
Perilla Fructus	491-70-3	Luteolin	C15H10O6	MEK-ERK and PI3K-Akt pathway	22,23
				Akt–GSK-3b–Cyclin D1 pathway	24
				p53 protein	25
	463-40-1	Linolenic Acid	C18H30O2	NF-κB	69
	5392-40-5	Citral	C10H16O	PPAR-γ	70
				TLR4/TLR2/Dectin-1/CB2 Cannabinoid Receptor/ ATP-sensitive K+ channel	71
Acorus Gramineus Rhizome	5273-86-9	Beta-Asarone	C12H16O3	Wnt/β-catenin signaling	72
				HnRNP A2/B1-mediated pathway	73
				NF-κB signaling	74
				PERK/CHOP/Bcl-2/Beclin-1 pathway	75
Mume Fructus Praeparatus	29883-15-6	Amygdalin	C20H27NO11	Akt-mTOR pathway/NF-κB /NLRP3 signaling pathway/TGFβ/CTGF pathway	76
	508-02-1	Oleanic acid	C30H48O3	PI3K/Akt/mTOR and ROS-dependent pathway	77
				MAPK/ERK signaling pathway	78
				NF-κB, p53 and p38 signalling pathway	79
Allii Chinense Bulbus	556-27-4	Alliin	C6H11NO3S	AMP-activated protein kinase-dependent pathway	80
				PPAR-γ	81
	2179-57-9	Diallyl disulphide	C6H10S2	NF-κB-NFATc1 signal pathway	82
				PI3K/Akt/mTOR pathway	83
				CD44/PKM2/AMPK pathway	84
				EGFR/ERK/PKM2 pathway	85
